# Supplementary material for: The endangered California Condor (Gymnogyps californianus) population is exposed to local haemosporidian parasites
Source: Sci Rep. 2020 Oct 21;10:17947. doi: 10.1038/s41598-020-74894-0 (PMC7578645; doi:10.1038/s41598-020-74894-0)
Supplement: Supplementary file 1 — Supplementary Tables. [file 41598_2020_74894_MOESM1_ESM.xlsx]

## Sheet: Supporting information Table S1
Supporting information Table S1. California Condor (Gymnogyps californianus) samples collected in Arizona from 2008 to 2018. In red are indicated the positive samples obtained in this study.
The Peregrine Fund (P.O. BOX6123, Marble Cannyon, Az-86036)
2008 (All negative)				2014-2016				2016-2017				2017-2018 (All negative)
Lab #	Date	ID	Notes	Lab #	Date	ID	Notes	Lab #	Date	ID	Notes	Lab #	Date	ID	Notes
2008-1	2008	114	(Negative)	1	6 Dec 14	114	(Negative)	41	2017-01-31	114	(Negative)	21	2018-01-12	114	(Negative)
2008-2	2008	162	(Negative)	2	10 Feb 15	122	(Negative)	42	2017-01-31	123	(Negative)	61	2018-02-15	123	(Negative)
2008-3	2008	193	(Negative)	3	30 Nov 14	162	(Negative)	2	2017-02-15	162	(Negative)	20	2018-01-12	162	(Negative)
2008-4	2008	234	(Negative)	4	2 Dec 14	193	(Negative)	43	2017-01-31	193	(Negative)	29	2018-01-15	193	(Negative)
2008-5	2008	241	(Negative)	5	2 Dec 14	241	(Negative)	11	2017-02-04	203	(Negative)	35	2017-12-27	241	(Negative)
2008-6	2008	246	(Negative)	6	30 Nov 14	243	(Negative)	22	2017-02-08	241	(Negative)	62	2018-01-04	243	(Negative)
2008-7	2008	265	(Negative)	7	6 Dec 14	266	(Negative)	1	2017-02-15	243	(Negative)	9	2018-01-13	266	(Negative)
2008-8	2008	270	(Negative)	8	7 Feb 15	275	(Negative)	33	2017-02-27	266	(Negative)	16	2018-01-31	293	(Negative)
2008-9	2008	272	(Negative)	9	7 Dec 14	296	(Negative)	25	2017-02-27	293	(Negative)	17	2018-01-04	296	(Negative)
2008-10	2008	274	(Negative)	10	30 Jan 15	297	(Negative)	7	2017-02-27	296	(Negative)	18	2018-03-07	297	(Negative)
2008-11	2008	287	(Negative)	11	20 Dec 14	316	(Negative)	19	2017-02-03	297	(Negative)	10	2018-01-15	316	(Negative)
2008-12	2008	296	(Negative)	12	18 Feb 15	337	(Negative)	6	2017-02-27	316	(Negative)	6	2018-01-13	342	(Negative)
2008-13	2008	299	(Negative)	13	2 Dec 14	342	(Negative)	44	2017-01-09	342	(Negative)	19	2018-03-01	349	(Negative)
2008-14	2008	316	(Negative)	14	7 Dec 14	349	(Negative)	35	2017-02-27	349	(Negative)	11	2018-01-15	354	(Negative)
2008-15	2008	337	(Negative)	15	11 Dec 14	354	(Negative)	29	2017-02-13	354	(Negative)	7	2018-01-13	383	(Negative)
2008-16	2008	342	(Negative)	16	11 Dec 14	368	(Negative)	52	2017-01-31	383	(Negative)	5	2018-01-13	388	(Negative)
2008-17	2008	350	(Negative)	17	7 Feb 15	379	(Negative)	55	2017-01-31	388	(Negative)	28	2018-01-15	389	(Negative)
2008-18	2008	367	(Negative)	18	2 Dec 14	383	(Negative)	54	2017-01-31	389	(Negative)	68	2018-02-01	423	(Negative)
2008-19	2008	381	(Negative)	19	30 Nov 14	388	(Negative)	60	2017-01-19	409	(Negative)	69	2018-03-01	435	(Negative)
2008-20	2008	459	(Negative)	20	20 Dec 14	389	(Negative)	37	2017-01-08	423	(Negative)	70	2017-12-27	441	(Negative)
Total=20				21	10 Feb 15	409	(Negative)	53	2017-01-31	435	(Negative)	67	2017-11-21	447	(Negative)
				22	30 Nov 14	423	(Negative)	24	2017-02-15	441	(Negative)	34	2017-12-17	455	(Negative)
				23	11 Dec 14	441	(Negative)	8	2017-08-27	447	(Negative)	51	2018-01-15	496	(Negative)
				24	30 Jan 15	447	(Negative)	31	2017-02-10	455	(Negative)	47	2018-02-01	521	(Negative)
				25	20 Jan 15	453	(Negative)	30	2017-02-13	496	(Negative)	48	2018-03-01	528	(Negative)
				26	16 Dec 14	455	(Negative)	21	2017-02-08	520	(Negative)	23	2018-01-13	530	(Negative)
				27	6 Dec 14	496	(Negative)	59	2017-01-29	521	(Negative)	25	2018-01-13	541	(Negative)
				28	13 Dec 14	520	(Negative)	48	2017-01-29	523	(Negative)	49	2018-03-17	582	(Negative)
				29	2 Dec 14	521	(Negative)	32	2017-02-12	528	(Negative)	50	2018-01-31	586	(Negative)
				30	16 Dec 14	523	(Negative)	51	2017-01-29	530	(Negative)	63	2018-01-04	593	(Negative)
				31	6 Dec 14	528	(Negative)	49	2017-01-29	541	(Negative)	64	2018-01-31	601	(Negative)
				32	11 Dec 14	530	(Negative)	13	2017-01-25	561	(Plasmodium)	52	2018-01-15	610	(Negative)
				33	16 Dec 14	541	(Negative)	10	2017-02-04	582	(Negative)	65	2018-01-12	611	(Negative)
				34A	13 Dec 14	561	Male hatched 13 Apr 2010, released 21 Mar 2012 (Negative)	63	2017-01-29	586	(Negative)	56	2018-01-13	613	(Negative)
				34B	2015-12-12	561	(Negative)	46	2016-12-11	593	(Negative)	59	2018-01-02	618	(Negative)
				35A	2 Dec 14	582	Male hatched 16 May 2010, released 7 Feb 2012 (Plasmodium)	9	2017-02-04	601	(Negative)	13	2018-01-20	619	(Negative)
				35B	2016-01-01	582	(Negative)	40	2017-01-31	605	(Plasmodium)	55	2018-01-13	634	(Negative)
				36	7 Dec 14	586	(Negative)	27	2017-02-27	610	(Negative)	66	2018-03-07	647	(Negative)
				37	2 Dec 14	593	(Negative)	28	2017-02-27	611	(Negative)	22	2018-01-12	653	(Negative)
				38	20 Jan 15	601	(Negative)	34	2017-02-27	613	(Negative)	60	2017-12-24	677	(Negative)
				39A	2014-12-02	605	Male hatched 22 Apr 2011, released 7 Dec 2012 (Negative)	26	2017-02-27	618	(Negative)	43	2018-02-01	679	(Negative)
				39B	2015-12-30	605	(Negative)	58	2017-01-29	619	(Negative)	24	2018-01-13	680	(Negative)
				40	2014-12-02	609	(Negative)	47	2016-12-11	620	(Negative)	4	2018-01-13	691	(Negative)
				41	2014-12-07	610	(Negative)	38	2016-12-19	634	(Negative)	44	2018-01-28	701	(Negative)
				42	2014-12-13	611	(Negative)	57	2017-01-29	640	(Negative)	58	2018-01-13	721	(Negative)
				43	2014-12-07	619	(Negative)	39	2016-10-27	641	(Negative)	45	2018-01-28	731	(Negative)
				44	2014-12-07	620	(Negative)	12	2017-01-27	647	(Negative)	46	2018-01-31	735	(Negative)
				45	2014-12-02	634	(Negative)	61	2017-01-16	653	(Negative)	32	2017-11-21	741	(Negative)
				46	2014-12-20	640	(Negative)	16	2017-01-31	677	(Negative)	14	2018-01-20	743	(Negative)
				47	2015-01-20	641	(Negative)	20	2017-02-08	679	(Negative)	33	2017-12-04	752	(Negative)
				48	2015-12-16	647	(Negative)	15	2017-01-31	680	(Negative)	53	2018-01-15	754	(Negative)
				49	2014-12-07	653	(Negative)	17	2017-02-08	691	(Negative)	39	2018-02-08	757	(Negative)
				50	2014-12-06	677	(Negative)	56	2017-01-29	701	(Negative)	40	2018-02-22	761	(Negative)
				51	2014-12-02	679	(Negative)	23	2017-02-16	707	(Negative)	41	2018-02-22	766	(Negative)
				52	2014-12-16	698	(Negative)	36	2017-02-27	721	(Negative)	15	2018-01-20	775	(Negative)
				53	2014-12-13	707	(Negative)	5	2017-02-27	731	(Negative)	12	2018-01-15	776	(Negative)
				54	2014-12-06	721	(Negative)	4	2017-02-02	735	(Negative)	30	2018-01-15	786	(Negative)
				55	2015-02-14	723	(Negative)	62	2017-01-18	743	(Negative)	42	2018-02-15	790	(Negative)
				Total=55				3	2017-02-02	752	(Negative)	36	2018-02-22	801	(Negative)
								14	2017-01-31	754	(Negative)	57	2018-01-13	802	(Negative)
								45	2017-01-11	761	(Negative)	31	2018-01-15	809	(Negative)
								50	2017-01-18	766	(Negative)	54	2018-01-15	812	(Negative)
								18	2017-02-05	849	(Negative)	37	2018-02-22	817	(Negative)
								Total=63				27	2018-01-13	834	(Negative)
												8	2018-01-13	847	(Negative)
												26	2018-01-13	849	(Negative)
												38	2018-02-22	850	(Negative)
												Total=67

## Sheet: Supporting information Table S2
Supporting information Table S2. List of P. homopolare haplotype sequences included in Figure 2. Host names, Genbank accession numbers, and origin of the sequences are provided.
No.	Host species	Host common name	Order	Family	NCBI Code	Locality	Isolate/lineage	Reference
1	Gymnogyps californianus	California Condor	Accipitriformes	Cathartidae	CC605_2017	Arizona (USA)	CC605_2017	This study
2	Gymnogyps californianus	California Condor	Accipitriformes	Cathartidae	CC582_2014	Arizona (USA)	CC582_2014	This study
3	Gymnogyps californianus	California Condor	Accipitriformes	Cathartidae	CC561_2017	Arizona (USA)	CC582_2015	This study
4	Coeligena coeligena	Bronzy Inca	Apodiformes	Trochilidae	JQ988292	Peru	P-T060	Witt, C.C. and McNew, S.M. (Direct Submission)
5	Coeligena torquata	Collared Inca	Apodiformes	Trochilidae	JQ988373	Peru	KU21171-T025	Witt, C.C. and McNew, S.M. (Direct Submission)
6	Thalurania furcata	Fork-tailed Woodnymph	Apodiformes	Trochilidae	JQ988266	Peru	NK162378-T025	Witt, C.C. and McNew, S.M. (Direct Submission)
7	Coeligena violifer	Violet-Throated Starfrontlet	Apodiformes	Trochilidae	JQ988329	Peru	NK168416-T025	Witt, C.C. and McNew, S.M. (Direct Submission)
8	Thalurania furcata	Fork-tailed Woodnymph	Apodiformes	Trochilidae	JQ988261	Peru	NK162415-T025	Witt, C.C. and McNew, S.M. (Direct Submission)
9	Doryfera ludoviciae	Green-fronted Lancebill	Apodiformes	Trochilidae	JQ988697	Peru	NK167719-T025	Witt, C.C. and McNew, S.M. (Direct Submission)
10	Aglaeactis castelnaudii	White-Tufted Sunbeam	Apodiformes	Trochilidae	JQ988553	Peru	NK169390-T025	Witt, C.C. and McNew, S.M. (Direct Submission)
11	Chalcostigma herrani	Rainbow-bearded Thornbill	Apodiformes	Trochilidae	JQ988412	Peru	NK162734-T025	Witt, C.C. and McNew, S.M. (Direct Submission)
12	Thalurania furcata	Fork-tailed Woodnymph	Apodiformes	Trochilidae	JQ988270	Peru	NK162248-T025	Witt, C.C. and McNew, S.M. (Direct Submission)
13	Colinus virginianus ridgwayi	Northern Bobwhite (Masked)	Galliformes	Odontophoridae	HQ724295	Arizona (USA)	10392	DOI: 10.1016/j.vetpar.2011.06.006
14	Corvus corax	Common Raven	Passeriformes	Corvidae	HQ724297	Arizona (USA)	67621	DOI: 10.1016/j.vetpar.2011.06.006
15	Dolichonyx oryzivorus	Bobolink	Passeriformes	Icteridae	KC867677	Nebraska (USA)	BOBO2007257	DOI: 10.1111/cobi.12127
16	Molothrus ater	Brown-headed Cowbird	Passeriformes	Icteridae	KU212398	Nebraska (USA)	BHCO2006NO5	DOI: 10.1002/ece3.1894
17	Molothrus ater	Brown-headed Cowbird	Passeriformes	Icteridae	KJ482708	California (USA)	SOSP_CA3P	DOI: 10.1007/s00436-014-3995-5
18	Baelophus bicolor	Tufted Titmouse	Passeriformes	Paridae	AF465555	Missuri (USA)	H55	DOI: 10.1098/rspb.2001.1940
19	Geothlypis trichas	Common Yellowthroat	Passeriformes	Parulidae	MF817777	Michigan (USA)	GEOTRI01	DOI: 10.1007/s00436-017-5724-3
20	Helmitheros vermivorus	Worm-eating Warbler	Passeriformes	Parulidae	AF465554	Missuri	haplotype 54	DOI: 10.1098/rspb.2001.1940
21	Phaeothlypis fulvicauda	Buff-rumped Warbler	Passeriformes	Parulidae	KT373876	Ecuador	11 MM-2015	DOI: 10.1016/j.ijpara.2015.08.001
22	Parkesia noveboracensis/Seiurus noveboracensis	Northern Waterthrush	Passeriformes	Parulidae	JQ764622	Venezuela	PVE5	DOI: 10.1637/10058-011312-ResNote.1
23	Setophaga coronata	Yellow-rumped Warbler	Passeriformes	Parulidae	MF752700	New Mexico (USA)	LAIRI01	DOI: 10.1016/j.ijpara.2018.11.012
24	Setophaga coronata	Yellow-rumped Warbler	Passeriformes	Parulidae	MF752699	New Mexico (USA)	LAIRI01	DOI: 10.1016/j.ijpara.2018.11.012
25	Setophaga coronata	Yellow-rumped Warbler	Passeriformes	Parulidae	MF752698	New Mexico (USA)	LAIRI01	DOI: 10.1016/j.ijpara.2018.11.012
26	Setophaga coronata	Yellow-rumped Warbler	Passeriformes	Parulidae	MF752697	New Mexico (USA)	LAIRI01	DOI: 10.1016/j.ijpara.2018.11.012
27	Basileuterus coronatus/Myiothlypis coronata	Russet-crowned Warbler	Passeriformes	Parulidae	KF537278	Colombia	OT383	DOI: 10.1016/j.parint.2015.01.007
28	Basileuterus coronatus/Myiothlypis coronata	Russet-crowned Warbler	Passeriformes	Parulidae	KF537288	Colombia	OT613	DOI: 10.1016/j.parint.2015.01.007
29	Basileuterus coronatus/Myiothlypis coronata	Russet-crowned Warbler	Passeriformes	Parulidae	JQ988189	Peru	NK163953-T025	Witt, C.C. and McNew, S.M. (Direct Submission)
30	Myiothlypis coronata	Russet-crowned Warbler	Passeriformes	Parulidae	MH457328	Peru	BAEBIC02	DOI: 10.1111/ele.13215
31	Geothlypis trichas	Common Yellowthroat	Passeriformes	Parulidae	KJ482708	California (USA)	SOSP_CA3P	DOI: 10.1007/s00436-014-3995-5
32	Wilsonia pusilla	Wilson's Warbler	Passeriformes	Parulidae	KJ482708	California (USA)	SOSP_CA3P	DOI: 10.1007/s00436-014-3995-5
33	Myiothlypis coronata	Russet-crowned Warbler	Passeriformes	Parulidae	MH457282	Peru	BAEBIC02	DOI: 10.1111/ele.13215
34	Geothlypis trichas	Common Yellowthroat	Passeriformes	Parulidae	MF817780	Michigan (USA)	BAEBIC02	DOI: 10.1007/s00436-017-5724-3
35	Basileuterus coronatus/Myiothlypis coronata	Russet-crowned Warbler	Passeriformes	Parulidae	KF537294	Colombia	OT785	DOI: 10.1016/j.parint.2015.01.007
36	Melospiza melodia	Song Sparrow	Passeriformes	Passerellidae	KT193636	Canada	P-SOSP10	Sarquis-Adamson, Y. and MacDougall-Shackleton ,E. (Direct Submission)
37	Atlapetes albinucha	White-naped Brush Finch	Passeriformes	Passerellidae	KF537280	Colombia	OT403	DOI: 10.1016/j.parint.2015.01.007
38	Zonotrichia capensis	Rufous-collared Sparrow	Passeriformes	Passerellidae	KF537281	Colombia	OT406	DOI: 10.1016/j.parint.2015.01.007
39	Amphispiza bilineata	Black-throated Sparrow	Passeriformes	Passerellidae	KX811228	Mexico	X00461	DOI: 10.1007/s00436-017-5562-3
40	Kieneria fusca/Melozone fusca	Canyon or California Towhee	Passeriformes	Passerellidae	MF077666	New Mexico (USA)	MELFUS05	Marroquin-Flores, R.A., et al. (Direct Submission)
41	Zonotrichia capensis	Rufous-collared Sparrow	Passeriformes	Passerellidae	KF537286	Colombia	OT574	DOI: 10.1016/j.parint.2015.01.007
42	Melospiza lincolnii	Lincoln's Sparrow	Passeriformes	Passerellidae	KJ482708	California (USA)	GV-2014	Walther, E.L. (Direct Submission)
43	Zonotrichia capensis	Rufous-collared Sparrow	Passeriformes	Passerellidae	KF537279	Colombia	OT399	DOI: 10.1016/j.parint.2015.01.007
44	Zonotrichia capensis	Rufous-collared Sparrow	Passeriformes	Passerellidae	KF537291	Colombia	OT699	DOI: 10.1016/j.parint.2015.01.007
45	Passerella iliaca	Red Fox Sparrow	Passeriformes	Passerellidae	KJ482708	California (USA)	GV-2014	DOI: 10.1007/s00436-014-3995-5
46	Pipilo maculatus	Spotted Towhee	Passeriformes	Passerellidae	KJ482708	California (USA)	SOSP_CA3P	DOI: 10.1007/s00436-014-3995-5
47	Zonotrichia capensis	Rufous-collared Sparrow	Passeriformes	Passerellidae	MH457327	Peru	BAEBIC02	DOI: 10.1111/ele.13215
48	Atlapetes albinucha	White-naped Brush Finch	Passeriformes	Passerellidae	KF537287	Colombia	OT597	DOI: 10.1016/j.parint.2015.01.007
49	Zonotrichia capensis	Rufous-collared Sparrow	Passeriformes	Passerellidae	KY653770	Colombia	OT574A	DOI: 10.1093/molbev/msx285
50	Ammodramus aurifrons	Yellow-browed Sparrow	Passeriformes	Passerellidae	KF482349	Peru	AMAURI 01	Marzal, A., et al. (Direct Submission)
51	Mionectes striaticollis	Streak-necked Flycatcher	Passeriformes	Pipromorphidae	JQ988576	Peru	NK161255-T125	Witt, C.C. and McNew, S.M. (Direct Submission)
52	Lophotriccus pileatus	Scale-crested Pygmy Tyrant	Passeriformes	Pipromorphidae	JQ988578	Peru	NK161283-T025	Witt, C.C. and McNew, S.M. (Direct Submission)
53	Sitta carolinensis	White-breasted Nuthatch	Passeriformes	Sittidae	KJ482708	California (USA)	SOSP_CA3P	DOI: 10.1007/s00436-014-3995-5
54	Euneornis campestris	Orangequit	Passeriformes	Thraupidae	GU252018	Jamaica	OZ06_J620	DOI: 10.1093/molbev/msp283
55	Euneornis campestris	Orangequit	Passeriformes	Thraupidae	GQ141588	Jamaica	bird_sp.15	DOI: 10.1645/GE-1982.1
56	Geospiza fuliginosa	Small Ground Finch	Passeriformes	Thraupidae	KC867675	Galapagos Islands	JH1183	DOI: 10.1111/cobi.12127
57	Geospiza fuliginosa	Small Ground Finch	Passeriformes	Thraupidae	KC867674	Galapagos Islands	JH1235	DOI: 10.1111/cobi.12127
58	Geospiza fuliginosa	Small Ground Finch	Passeriformes	Thraupidae	KC867676	Galapagos Island	JH1238	DOI: 10.1111/cobi.12127
59	Anisognathus somptuosus	Blue-winged Mountain Tanager	Passeriformes	Thraupidae	KF537289	Colombia	OT620	DOI: 10.1016/j.parint.2015.01.007
60	Diglossopis caerulescens	Bluish Flowerpiercer	Passeriformes	Thraupidae	MH457442	Peru	BAEBIC02	DOI: 10.1111/ele.13215
61	Tangara icterocephala	Silver-throated Tanager	Passeriformes	Thraupidae	JN819334	Costa_Rica	STTA36	Archer, H.M., et al. (Direct Submission)
62	Creurgops verticalis	Rufous-crested Tanager	Passeriformes	Thraupidae	JQ988146	Peru	NK163697-T025	Witt, C.C. and McNew, S.M. (Direct Submission)
63	Thryothorus euophrys	Plain-tailed Wren	Passeriformes	Troglodytidae	MH457430	Peru	BAEBIC02	DOI: 10.1111/ele.13215
64	Troglodytes aedon	House Wren	Passeriformes	Troglodytidae	KJ482708	California (USA)	SOSP_CA3P	DOI: 10.1007/s00436-014-3995-5
65	Sialia mexicana	Western Bluebird	Passeriformes	Turdidae	MF077656	New Mexico (USA)	LAIRI02	Marroquin-Flores, R.A. et al. (Direct Submission)
66	Catharus ustulatus	Swainson's Thrush	Passeriformes	Turdidae	JN792148	California (USA)	MD-2011	Dodge,M., et al. (Direct Submission)
67	Myadestes ralloides	Andean Solitaire	Passeriformes	Turdidae	MH457429	Peru	BAEBIC02	DOI: 10.1111/ele.13215
68	Turdus nigriceps	Andean Slaty Thrush	Passeriformes	Turdidae	MH457335	Peru	BAEBIC02	DOI: 10.1111/ele.13215
69	Turdus leucops	Pale-eyed Thrush	Passeriformes	Turdidae	MH457297	Peru	BAEBIC02	DOI: 10.1111/ele.13215
70	Ochthoeca oenanthoides	D'Orbigny's Chat-Tyrant	Passeriformes	Tyrannidae	JQ988198	Peru	NK163098-T025	Witt, C.C. and McNew, S.M. (Direct Submission)
71	Strix varia	Northern Barred, Fulvous or Mexican Barred Owl	Strigiformes	Strigidae	EU627845	California (USA)	BROWBO48	Doi.org/10.1371/journal.pone.0002304
72	Arremonops rufivirgatus	Olive Sparrow	Passeriformes	Passerellidae	KT924391	Mexico	PN_B4_5	doi.org/10.1093/jue/juw011
73	Aimophila rufescens	Rusty Sparrow	Passeriformes	Passerellidae	KT924384	Mexico	PN_C8_5	doi.org/10.1093/jue/juw011
74	Arremonops rufivirgatus	Olive Sparrow	Passeriformes	Passerellidae	KT924371	Mexico	PN_D2_5	doi.org/10.1093/jue/juw011
75	Arremon brunneinucha	Chestnut-capped Brush Finch	Passeriformes	Passerellidae	KT924369	Mexico	PN_876	doi.org/10.1093/jue/juw011
76	Arremonops rufivirgatus	Olive Sparrow	Passeriformes	Passerellidae	KT924385	Mexico	PN_B7_5	doi.org/10.1093/jue/juw011

## Sheet: Supporting information Table S3
Supporting information Table S3. Total of infected individuals with haplotype H1 and percentage per avian order and family.
Order	Family	Total infected	%
Galliformes	Odontophoridae	1	1.31579
Strigiformes	Strigidae	1	1.31579
Accipitriformes	Cathartidae	3	3.94737
Apodiformes	Trochilidae	9	11.8421
Passeriformes	Corvidae	1	1.31579
Passeriformes	Icteridae	3	3.94737
Passeriformes	Paridae	1	1.31579
Passeriformes	Parulidae	17	22.3684
Passeriformes	Passerellidae	20	26.3158
Passeriformes	Pipromorphidae	2	2.63158
Passeriformes	Sittidae	1	1.31579
Passeriformes	Thraupidae	9	11.8421
Passeriformes	Troglodytidae	2	2.63158
Passeriformes	Turdidae	5	6.57895
Passeriformes	Tyrannidae	1	1.31579
Total		76	100
